# Supplementary material for: Aromatic Bis[aminomethylidenebis(phosphonic)] Acids Prevent Ovariectomy-Induced Bone Loss and Suppress Osteoclastogenesis in Mice
Source: Int J Mol Sci. 2021 Sep 3;22(17):9590. doi: 10.3390/ijms22179590 (PMC8430618; doi:10.3390/ijms22179590)
Supplement: Supplementary file 1 [file ijms-22-09590-s001.zip]

Archive with 1 entries (1 files):
- ijms-1353779-supplementary.pdf
